# Supplementary material for: Service availability and readiness for diabetes and hypertension care among health facilities in Lagos State, Nigeria
Source: BMC Prim Care. 2026 Mar 19;27:165. doi: 10.1186/s12875-026-03270-0 (PMC13122977; doi:10.1186/s12875-026-03270-0)
Supplement: Supplementary file 1 — Supplementary Material 1 [file 12875_2026_3270_MOESM1_ESM.xlsx]

## Sheet: General Information 
	Facility Identification									Comments
	1	Interviewer Code
	2	Interview Date	(DD/MM/YYYY)
	3	Facility Name
	4	Facility Address
	5	Local Government Area (LGA)
	6	Location	(1) Urban (2) Peri-urban (3) Rural
	7	Facility Geo-coordinates
	8	Respondent(s) Names(s)
	8	Respondent(s) Role(s) in the health facility
	Consent Statement
	FIND THE MANAGER, THE PERSON IN-CHARGE OF THE FACILITY, OR THE MOST SENIOR HEALTH WORKER RESPONSIBLE FOR CLIENT SERVICES WHO IS PRESENT AT THE FACILITY. READ THE FOLLOWING : Good day! My name is _____________________. We are here on behalf of the Lagos State Ministry of Health conducting a survey of health facilities to assist the government in knowing more about health services in Lagos State No…
	At this point, do you have any questions about the study? Do I have your agreement to proceed?		(0) No (1) Yes
	Section 1: General Information
	General Facility Management Systems
	101	Level of Care	(1) Primary
			(2) Model PHC
			(3) Secondary
	102	Which entity owns and provides primary supervision for this facility?	(1) Public
			(2) Private for profit
			(3) Faith based
			(4) Non-governmental organization
	103	Is this health facility currently participating in the Lagos State Health Insurance Scheme?	(1) Empaneled
			(2) Not Empaneled
			(3) Designated PPP facility
	104	Service Levels Available	(1) Outpatient Only
			(2) Inpatient and outpatient
	105	Has this facility received support from any externally funded programs e.g. HIV/TB in the last 18 months?	(0) No
			(1) Yes
	106	Is this health facility participating in any externally funded service delivery program? [SELECT ALL THAT APPLY]	(0) No		If No, Skip to Q109
			(1) HIV
			(2) Tuberculosis
			(3) Maternal Health
			(4) Child Health
			(5) Nutrition
			(6) Others (Specify)
	107	If yes please describe nature of support - received money, equipment, training, mentorship
	108	For each donor, please list the areas that was supported
	109	Is this health facility currently participating in any private health insurance scheme?	(0) No
			(1) Yes
	110	Is this health facility currently participating in the national health insurance scheme?	(0) No
			(1) Yes
	Quality Improvement Activities
	111	Has this facility participated in any quality improvement activity in the last 18 months?	(0) No		If No, skip to Q115
			(1) Yes
	112	If Yes, list all service areas that were involved
	113	Which of the following QI activities did the facility participate in? (select all that apply)	(1) Quality Indicator Measurement
			(2) Quality Indicator Reporting
			(3) Continuous Quality Improvement Projects
			(4) Accreditation
			(5) Licensing
	114	What was the source of QI Activities? (Who Sponsored/ initiated them?)	(1) Internal
			(2) Lagos State Ministry of Health
			(3) Federal Ministry of Health
			(4) Collaborating NGO/ Donor (Specify)
			(5) Health Maintenance Organization
			(6) SafeCare
			(7) Others (Specify)
	Supportive Supervision
	115	Does this facility receive any external supervision, e.g., from the local government, state or federal ministry of health?	(0) No		If No, skip to Q118
			(1) Yes
	116	When was the last time a supervisor from outside this facility came here on a supervisory visit? Was it within the past 6 months?	(1)Within the past 6 months
			(2) More than 6 months ago		If more than 6 months ago, skip to Q118
	117	The last time during the past 6 months that a supervisor from outside the facility visited, did he or she do any of the following:
	117a	Use a checklist to assess the quality of available health services data?	(0)No
			(1) Yes
			(3) I don’t know
	117b	Discuss performance of the facility based on available health services data?	(0)No
			(1) Yes
			(3) I don’t know
	117c	Help the facility make any decisions based on available health services data?	(0)No
			(1) Yes
			(3) I don’t know
	118	PLEASE TELL ME HOW MANY STAFF IN EACH OF THE FOLLOWING OCCUPATIONAL CATEGORIES ARE CURRENTLY ASSIGNED TO, EMPLOYED BY, OR SECONDED TO THIS FACILITY, WHETHER FULL TIME OR PART-TIME. I AM INTERESTED IN THE HIGHEST OCCUPATIONAL CATEGORY (SUCH AS NURSE OR DOCTOR) REGARDLESS OF THE PERSON'S ACTUAL ASSIGNMENTS OR DUTIES. FOR DOCTORS, I WOULD LIKE TO KNOW HOW MANY ARE PART-TIME IN THIS FACILITY.
			(a)	(b)
			Assigned, Employed or seconded	Parttime
	a	Generalist [Non-Specialist] Medical Doctors
	b	Specialists Medical Doctors [Including Anesthesiologists & Pathologists]
	c	Non-Physician Clinicians/Paramedical Professionals [Including Clinical Officers, Medical Assistants, Etc]
	d	Anesthetist
	e	Nursing Professionals [Excluding Associate Degree Nurses]
	f	Degree Nurses [e.g., BSN Nurse]
	g	Midwifery Professionals [Excluding Degree Midwife]
	h	Degree Midwife
	i	Enrolled Nurse / Enrolled Midwife
	j	Pharmacist
	k	Pharmacy Technologist
	l	Pharmacy Technicians/Assistant
	m	Laboratory Scientist
	n	Laboratory Technologist
	o	Laboratory Technician/Assistant
		Sum The Number Of Staff Reported [Verify and correct the totals]
	Data Use and Performance Management
	119	Does each patient at your health facility have one single unique and accessible health record that follows her/him over time and departments?	(0) No
			(1) Yes
			(2) Yes with one or two exceptions
	120	May I see one of these patient health records?	(0) No record available to view
			(1)Paper based record maintained at the facility
			(2) Paper based record maintained and brought to the facility by the patient
			(3) Electronic Record
			(4) Other [Describe]
	121	Are the results of health conditions and outcomes collected and shared with facility staff through any means?	(0) Not collected or shared
			(1) Displayed in the facility (chalkboard, poster, noticeboard)
			(2) Staff Meetings
			(3) On individual basis as requested
			(4) I don't know
			(5) Other -describe
	122	In the past 12 months, have there been any meetings where routinely collected service statistics or clinical audit data are discussed with staff?	(0)No
			(1) Yes
			(3) I don’t know
	123	Is there a procedure for reviewing or reporting on clients' opinions?	(0)No
			(1) Yes
			(3) I don’t know
		THANK YOUR RESPONDENT AND MOVE TO YOUR NEXT DATA COLLECTION POINT IF DIFFERENT FROM CURRENT LOCATION.

## Sheet: NCDs
	SECTION 4: NON-COMMUNICABLE DISEASES
401a	Does this facility offer diagnosis of chronic diseases such as diabetes, cardiovascular disease, or chronic respiratory disease?	(0) No
		(1) Yes
401b	Does this facility offer management of chronic diseases such as diabetes, cardiovascular disease, or chronic respiratory disease?	(0) No	If NO, Skip to Section 5
		(1) Yes
	ASK TO BE SHOWN THE LOCATION IN THE FACILITY WHERE NON-COMMUNICABLE DISEASE SERVICES ARE PROVIDED. FIND THE PERSON MOST KNOWLEDGEABLE ABOUT NCD SERVICES IN THE FACILITY, INTRODUCE YOURSELF, EXPLAIN THE PURPOSE OF THE SURVEY AND ASK THE FOLLOWING QUESTIONS.
	DIABETES
402	Do providers in this facility diagnose and/or manage diabetes in patients?	(0) No	[If the answer is NO, skip to question 413]
		(1) Yes
	Which of the following diabetes services does this facility provide? SELECT ALL THAT APPLY
403	Diagnose diabetes	(0) No
		(1) Yes
		(2) Refer suspected case
404	Prescribe treatment for diabetes	(0) No
		(1) Yes
		(2) Refer suspected case
405	Provide follow up services for diabetic patients	(0) No
		(1) Yes
		(2) Refer suspected case
406	In what kind of outpatient setting is diabetes care provided at this facility?	(1)General Outpatient Clinic (Integrated)
		(2)Specialist Diabetes Clinic
		(3)Other__________________(specify)
	Does this facility have any of the following documents in this service site? IF YES, ASK: MAY I SEE THE DOCUMENT?
407	A printed document with the national guidelines for the diagnosis and management of diabetes available in this facility today?	(0) No
		(1) Yes, observed
		(2) Yes, reported not seen
408	Any other guidelines for the diagnosis and management of diabetes available in this facility today?	(0) No
		(1) Yes, observed
		(2) Yes, reported not seen
	Do you consult any online treatment guidelines?	No
		On my personal laptop/ tablet using internet access paid for by me
		On my mobile phone using internet access paid for by me
		On the facility's laptop desktop computer/ tablet using internet access paid for by the facility
		On my personal laptop tablet using internet access paid for by the facility
	What is the name of the website?
	How was this guideline selected? [ select one option]	Selected by facility management and used by all providers
		Selected by an external organization and used by all providers
		Selected by individual provider and used by all providers
		Selected and used by individual provider
	How long have you used this guideline?
409	A printed checklist or job aid for screening patients for risk of diabetes?	(0) No
		(1) Yes, observed
		(2) Yes, reported not seen
410	A printed checklist or job aid that provides guidance for interventions for risk-based management of patients with risk factors for cardiovascular diseases and diabetes?	(0) No
		(1) Yes, observed
		(2) Yes, reported not seen
411	Cardiovascular risk assessment charts	(0) No
		(1) Yes, observed
		(2) Yes, reported not seen
412	Have you or any provider(s) of diabetes services received any training in the diagnosis and management of diabetes in the last two years?	(0) No
		(1) Yes
	CARDIOVASCULAR DISEASES
413	Do providers in this facility diagnose and/or manage cardiovascular diseases such as hypertension in patients?	(0) No	[If the answer is NO, skip to question 426]
		(1) Yes
	Which of the following CVDs does this facility diagnose and treat or refer? SELECT ALL THAT APPLY
414	Hypertension	(0) No Service/Refer Suspected Case
		(1) Diagnose, treat, and patient follow-up
		(2) Patient follow-up only
415	Acute Myocardial Infarction	(0) No Service/Refer Suspected Case
		(1) Diagnose, treat, and patient follow-up
		(2) Patient follow-up only
416	Congestive Heart Failure	(0) No Service/Refer Suspected Case
		(1) Diagnose, treat, and patient follow-up
		(2) Patient follow-up only
417	Cerebral Vascular Event (Stroke)	(0) No Service/Refer Suspected Case
		(1) Diagnose, treat, and patient follow-up
		(2) Patient follow-up only
418	In what kind of outpatient setting is hypertension care provided at this facility?	(1)General Outpatient Clinic (Integrated)
		(2)Specialist Hypertension Clinic
		(3)Other__________________(specify)
419	Does this facility have a routine process for obtaining a second opinion on diagnosis or treatment for patients with CVD?IF YES, INDICATE THE MOST COMMON PROCESS FOR OBTAINING A SECOND OPINIONS FOR CVD PATIENTS	(0) No
		(1) YES, specialist in this facility
		(2) YES, referred to specialist in other facility
		(3) YES, referred to private specialist
		(4) Other(SPECIFY)_________________
	Does this facility have any of the following documents in this service site? IF YES, ASK: MAY I SEE THE DOCUMENT?
420	National guidelines for the diagnosis and management of cardiovascular diseases available in this facility today?	(0) No
		(1) Yes, observed
		(2) Yes, reported not seen
421	Any other guidelines for the diagnosis and management of cardio-vascular diseases available in this facility today?	(0) No
		(1) Yes, observed
		(2) Yes, reported not seen
	Do you consult any online treatment guidelines?	No
		On my personal laptop/ tablet using internet access paid for by me
		On my mobile phone using internet access paid for by me
		On the facility's laptop desktop computer/ tablet using internet access paid for by the facility
		On my personal laptop tablet using internet access paid for by the facility
	What is the name of the website?
	How was this guideline selected? [ select one option]	Selected by facility management and used by all providers
		Selected by an external organization and used by all providers
		Selected by individual provider and used by all providers
		Selected and used by individual provider
	How long have you used this guideline?
422	A printed checklist or job aid for screening patients for cardiovascular disease risk factors?	(0) No
		(1) Yes, observed
		(2) Yes, reported not seen
423	A printed checklist or job aid that provides guidance for interventions for risk-based management of patients with cardiovascular diseases risk factors?	(0) No
		(1) Yes, observed
		(2) Yes, reported not seen
424	Cardiovascular risk assessment charts	(0) No
		(1) Yes, observed
		(2) Yes, reported not seen
425	Have you or any provider(s) of diabetes services received any training in the diagnosis and management of diabetes in the last two years?	(0) No
		(1) Yes
	EQUIPMENT AND COMMODITIES
	Please tell me if the following basic equipment and supplies used in the provision of client services are available anywhere in the outpatient service area and are functional.	(A) AVAILABLE			(B) FUNCTIONING
		OBSERVED	REPORTED,NOT SEEN	NOT AVAILABLE	YES	NO	DON’T KNOW
426	Adult weighing scale	1 b	2 b	3 427	1	2	8
427	Stethoscope	1 b	2 b	3 428	1	2	8
428	Height board/stadiometer	1 b	2 b	3 429	1	2	8
429	Measuring tape	1 b	2 b	3 430	1	2	8
430	Patella hammer	1 b	2 b	3 431	1	2	8
431	Ophthalmoscope	1 b	2 b	3 432	1	2	8
432	BMI Chart/Wheel	1 b	2 b	3 433	1	2	8
433	Monofilaments	1 b	2 b	3 434	1	2	8
434	Blood pressure apparatus (may be digital or manual sphygmomanometer with stethoscope)	1 b	2 b	3 435	1	2	8
435	How often are blood pressure measuring devices calibrated and checked for accuracy?	(0) Never
		(1) Once a year or more
		(2) Less than once a year
		(3) I don’t know
	THANK YOUR RESPONDENT AND MOVE TO YOUR NEXT DATA COLLECTION POINT IF DIFFERENT FROM CURRENT LOCATION.

## Sheet: Medications and Oxygen
	SECTION 5: PHARMACEUTICAL COMMODITY AVAILABILITY
	ASK TO GO TO THE MAIN STORAGE AREA FOR PHARMACEUTICALS, AND SAY TO THE STAFF IN CHARGE: I would like to know if the following medicines are available today in this facility. I would also like to observe the medicines that are available. If any of the medicines I mention is stored in another location in the facility, please tell me where in the facility it is stored so I can go there to verify. I …
501	Does this facility stock any medicines, vaccines, or contraceptive commodities?	(0)No
		(1) Yes	[if NO, skip to question 523]
	INTERVIEWER, look at the expiry date on at least one sample of each medicine that is available. To assess stock outs, look at the stock card or other documentation	(A) AVAILABILITY					(B) STOCK OUT
		Observed		Not observed			Any stock out in last 3 months		Last 4 weeks?
		AT LEAST ONE NOT EXPIRED	AVAILABLE BUT EXPIRED	REPORTED AVAILABLE BUT NOT SEEN	NOT AVAILABLE TODAY	NEVER AVAILABLE	YES	NO	YES	NO
502	Calcium channel blocker (e.g., amlodipine tablet)	1 b	2 503	3 b	4 503	5 503	1	2
503	Beta blocker (e.g., Bisoprolol, metoprolol, carvedilol tablet)	1 b	2 504	3 b	4 504	5 504	1	2
504	ACE inhibitor (e.g., enalapril tablet)	1 b	2 505	3 b	4 505	5 505	1	2
505	Thiazide diuretic (e.g., hydrochlorothiazide or Bendrofluazide tablet)	1 b	2 506	3 b	4 506	5 506	1	2
506	Statin (e.g., simvastatin tablet)	1 b	2 507	3 b	4 507	5 507	1	2
507	Metformin tab/cap	1 b	2 508	3 b	4 508	5 508	1	2
508	Glibenclamide tablet	1 b	2 509	3 b	4 509	5 509	1	2
509	Insulin injection [Regular]	1 b	2 510	3 b	4 510	5 510	1	2
510	Gliclazide tablet or other sulfonylurea (e.g., glipizide)	1 b	2 511	3 b	4 511	5 511	1	2
511	Glucose 50% injection	1 b	2 512	3 b	4 512	5 512	1	2
512	Acetyl Salicylic Acid (Aspirin)	1 b	2 513	3 b	4 513	5 513	1	2
513	Insulin injection- intermediate-acting (NPH)	1 b	2 514	3 b	4 514	5 514	1	2
	OXYGEN FOR OUTPATIENT SERVICES
514	Now I would like to know about the availability of oxygen for patients in the outpatient service area. Does this unit ever provide oxygen to patients?	(0) No	If No, skip to section 6
		(1) Yes
515	Is there any oxygen currently in the unit?	(0) No	If No, skip to Q517
		(1) Yes
516	Is oxygen called for from a central location if needed? IF YES ASK, How is oxygen supplied when needed? (If No, end oxygen supply section)	(0) No	If No, skip to section 6
		(1) Yes, Oxygen Tank	If "Yes" Skip to Q 523
		(2) Yes, Oxygen Concentrator	If "Yes" Skip to Q 523
		(3) Yes, both tank and concentrator	If "Yes" Skip to Q 523
		A) AVAILABLE IN GENERAL OUTPATIENT SERVICE AREA			B) FUNCTIONING
	Now I would like to see the following items and to know if they are functional or not	Observed	Reported, not seen	Not Available	Yes	No	Don’t Know
517	Central/piped oxygen supply
518	Oxygen concentrator
519	Oxygen tank with attached pressure gauge, pressure regulator
520	Flowmeter for oxygen source, with gradations in ml
521	Humidifier
522	Oxygen delivery apparatus (key connecting tubes and mask/nasal prongs)
523	At any time during the past 3 months has oxygen been unavailable for this unit for any reason?	(0) No
		(1) Yes

## Sheet: Sheet5
622	Now I would like to know about the availability of oxygen for patients in the outpatient service area. Does this unit ever provide oxygen to patients?	(0) No	If No, skip to section 6
		(1) Yes
623	Is there any oxygen currently in the unit? If No, skip to Q625	(0) No
		(1) Yes
624	Is oxygen called for from a central location if needed? IF YES ASK, How is oxygen supplied when needed? (If No, end oxygen supply section)	(0) No
		(1) Yes, Oxygen Tank
		(2) Yes, Oxygen Concentrator
		(3) Yes, both tank and concentrator
		A) AVAILABLE IN GENERAL OUTPATIENT SERVICE AREA			B) FUNCTIONING
	Now I would like to see the following items and to know if they are functional or not	Observed	Reported, not seen	Not Available	Yes	No	Don’t Know
625	Central/piped oxygen supply
626	Oxygen concentrator
627	Oxygen tank with attached pressure gauge, pressure regulator
628	Flowmeter for oxygen source, with gradations in ml
629	Humidifier
630	Oxygen delivery apparatus (key connecting tubes and mask/nasal prongs)
631	At any time during the past 3 months has oxygen been unavailable for this unit for any reason?	(0) No
		(1) Yes

## Sheet: Laboratory
	LABORATORY TESTS AND CAPACITY
601	Does this facility conduct any diagnostic testing of specimens using either laboratory equipment or rapid diagnostic tests?	(0) No	If "NO", Skip to next Section
		(1) Yes
	MULTIPURPOSE LABORATORY EQUIPMENT
		(A) AVAILABILITY					(B) Gap in availability in past 3 Mos
	I would like to know if the following equipment items are available and, if relevant, functional today in this facility.	OBSERVED,AVAILABLE		NOT OBSERVED
		Functional	Not Functional	Reported available and functional	Usually available but not today	Never available	Yes	No
602	Incubator (37 degrees C)	1 b	2 603	3 b	4 603	5 603	1	2
603	Rocker/shaker	1 b	2 604	3 b	4 604	5 604	1	2
	AVAILABILITY OF RAPID TESTS
		AVAILABILITY					STOCK OUT
		(1)At least one not expired	(2) Available but expired	(3) Reported available but not seen	(4) Usually available, but not today	(5) Never available	Stock out in the last 3 months
							Yes	No
604	Urine protein dipstick (MAY BE PART OF MULTI-TEST DIPSTICK)	1 b	2 605	3 b	4 605	5 605	1	2
605	Urine ketones dipstick (MAY BE PART OF MULTI-TEST DIPSTICK)	1 b	2 606	3 b	4 606	5 606	1	2
606	Haemoglobin A1C rapid test	1 b	2 607	3 b	4 607	5 607	1	2
607	Malaria rapid diagnostic test	1 b	2 608	3 b	4 608	5 608	1	2
	Now I would like to know if the following tests are available either onsite at any location in this facility or if specimens are sent offsite for the test to be conducted. If the test in conducted onsite, I will ask you about the availability and functionality of the associated equipment and supplies.
		(A) TEST USUALLY AVAILABLE			(B) AVAILABILITY				(C ) GAP IN AVAILABILITY IN PAST 3MOS
		YES		NO	YES			Not Available Today
		Onsite	Offsite (specimen sent)	Never Available	Observed, Functional/Valid	Reported, (Not Seen) Functional	Not functional/valid		Yes	No
608	Any tests of blood white and red blood cells	1 609	2 610	3 610
609	Haematology analyser				1 c	2 c	3 610	4 610	1	2
610	Other tests for full blood count with differential	1 611	2 612	3 612
611	Stains for full blood count and differential				1 c	2 c	3 612	4 612	1	2
612	Other tests for anemia	1 613	2 614	3 614
613	Pack cell volume (Centrifuge and pipettes for haematocrit)				1 c	2 c	3 614	4 614	1	2
614	Other non-trepenomal blood tests for syphilis	1 615	2 617	3 617						2
615	Assay kit- syphilis serology (RPR)				1 c	2 c	3 616	4 616	1	2
616	VDRL test kit				1 c	2 c	3 617	4 617	1	2
617	Any EIA/ELISA testing	1 618	2 621	3 621
618	EIA/ELISA washer				1 c	2 c	3 619	4 619	1	2
619	EIA/ELISA reader				1 c	2 c	3 620	4 620	1	2
620	Assay kit- HIV antibody testing by EIA/ELISA				1 c	2 c	3 621	4 621	1	2
621	Any blood chemistry tests	1 622	2 624	3 624
622	Blood chemistry analyser				1 c	2 c	3 623	4 623	1	2
623	Assay kit- serum electrolytes				1 c	2 c	3 624	4 624	1	2
624	Rapid test for glucose	1 625	2 627	3 627
625	Glucometer				1 c	2 c	3 626	4 626	1	2
626	Glucometer test strips/discs (with valid expiration date)				1 c	2 c	3 627	4 627	1	2
